# Supplementary material for: Effects of Maternal Pterostilbene Supplementation on Milk Composition and Offspring Gut Antioxidant/Lipid Metabolism in Suckling Piglets: A Multi-Omics Study
Source: Antioxidants (Basel). 2026 Apr 23;15(5):531. doi: 10.3390/antiox15050531 (PMC13203149; doi:10.3390/antiox15050531)
Supplement: Supplementary file 1 [file antioxidants-15-00531-s001.zip]

Archive with 4 entries (4 files):
- Supplementary Table S1-3.pdf
- Supplementary Table S4.xlsx
- Supplementary Table S5.xlsx
- Supplementary Table S6.xlsx
