# Supplementary material for: Effects of Maternal Pterostilbene Supplementation on Milk Composition and Offspring Gut Antioxidant/Lipid Metabolism in Suckling Piglets: A Multi-Omics Study
Source: Antioxidants (Basel). 2026 Apr 23;15(5):531. doi: 10.3390/antiox15050531 (PMC13203149; doi:10.3390/antiox15050531)
Supplement: Supplementary file 1 [file antioxidants-15-00531-s001.zip › Supplementary Table S4.xlsx]

## Sheet: Sheet1
Supplementary Table S4 Colostrum all metabolite information
Compounds	VIP	P-value	Log2FC	cpd_ID
N-Acetyl-L-glutamic acid	2.11338	0.0164887	5.17056	C00624
13'-Hydroxy-alpha-tocopherol	2.42424	0.00748925	2.88363	-
1-hexadecanoyl-2-(8Z,11Z,14Z-eicosatrienoyl)-sn-glycerol	1.962	0.00471765	2.74701	C00641
Lucidenic acid N	2.09015	0.0450084	2.54085	-
Met-Abu-OH	1.95659	0.013839	2.28789	-
(3beta,5alpha,6beta,22E,24R)-23-Methylergosta-7,22-diene-3,5,6-triol	2.21371	0.0165982	2.28241	-
N-Phenylacetylglycine	1.73913	0.0407225	2.14702	C05598
N-Palmitoylsphingosine	2.00829	0.0459409	2.12651	C00195
dTDP-2,3,6-trideoxy-3-C-methyl-4-O-methyl-3-nitroso-beta-L-arabino-hexopyranose	2.22307	0.0350466	2.09937	C20767
1-Pentyl-2-methyl-3-(1-naphthoyl)indole	1.40052	0.048301	2.07739	-
PC(20:4(8Z,11Z,14Z,17Z)/15:0)	1.99712	0.000244772	2.05667	C00157
4-Amino-6-chloro-1,3-benzenedisulfonamide	2.05105	0.0407223	2.0441	C07460
1-hexadecanoyl-2-(9Z,12Z-octadecadienoyl)-sn-glycero-3-phosphocholine	2.1591	0.0366178	2.01398	C00157
Arachidonoyl Thio-PC	2.16064	0.0389721	1.94455	-
1-Stearoyl-2-arachidonoyl-SN-glycerol	2.14283	0.00310337	1.77869	C00165
Carboxytolbutamide	1.99092	0.0484643	1.68516	-
1-O-Hexadecyl-2-arachidonoyl-sn-glycero-3-phosphocholine	1.75753	0.0413275	1.63913	-
Naltrindole	2.07629	0.00892803	1.62996	C18128
3-Hydroxymonoethylglycinexylidide	1.64695	0.045699	1.62806	C16572
Methanone, (1-pentyl-1H-indol-3-yl)(4-propyl-1-naphthalenyl)-	1.98266	0.0134315	1.59032	-
Apo-10'-violaxanthal	1.5681	0.0273324	1.55717	-
Glutathione Reducedform	2.00395	0.0271701	1.50486	C00051
Val-Asp-Ile-Arg	1.86006	0.0448339	1.496	-
N-(9Z-octadecenoyl)-sphing-4-enine-1-phosphocholine	1.65759	0.0241865	1.43299	-
1-Stearoyl-2-linoleoyl-sn-glycero-3-phosphoethanolamine	1.93581	0.0478465	1.42518	C00350
15-amino-12-({2-[(4-amino-4-carboxy-1-hydroxybutylidene)amino]-2-[(carboxymethyl)-C-hydroxycarbonimidoyl]ethyl}sulfanyl)-3,7,13-trihydroxy-4,4,6,8,12,16-hexamethyl-17-(2-methyl-1,3-thiazol-4-yl)-5-oxoheptadec-16-enoic acid	1.94983	0.0152148	1.41031	-
ONO-8711	1.7569	0.0286329	1.3903	-
Glycidyl oleate	1.98694	0.0275434	1.38401	C19426
Urdamycin F	2.22623	0.010391	1.38356	C12411
N-linoleoylglycine	1.84423	0.0451098	1.37983	-
Chlorophyll B	1.91405	0.0388715	1.3488	-
(8S,9S,10R,13S,17R)-17-[(2S,3R,4R,5S)-3,4-dihydroxy-5,6-dimethylheptan-2-yl]-10,13-dimethyl-1,2,6,7,8,9,11,12,14,15,16,17-dodecahydrocyclopenta[a]phenanthren-3-one	1.86274	0.00114094	1.33308	-
LPE(0:0/22:4)	2.21029	0.000804193	1.29872	C04438
N-Methyltryptamine	1.85788	0.0120597	1.26763	C06213
DL-alpha-Tocopherol	2.01415	0.0144709	1.25983	-
N1-(2-aminophenyl)-N8-phenyloctanediamide	1.78259	0.022105	1.18905	-
Val-Leu-Lys-Val-Leu	1.79217	0.0454597	1.17447	-
Farnesyl Thiosalicylic Acid Amide	1.80054	0.0252561	1.16826	-
5-Hydroxy saxagliptin	1.71502	0.0376007	1.14402	-
Chlorophyll	1.74454	0.0324248	1.13963	C05306
8,8a-deoxy-oleane	2.46055	1.3781e-05	1.13258	C11989
Tyr-Cys	1.8803	0.038965	1.12666	-
Asitrilobin C	1.699	0.0451246	1.10622	-
1-Naphthyl glucuronide	1.82057	0.0339554	1.0909	-
Thymolphthalein	1.80854	0.0481102	1.08803	-
Lacto-N-tetraose	1.76807	0.0265869	1.04413	C06371
PE-NMe(16:0/22:4(7Z,10Z,13Z,16Z))	1.98984	0.00525089	-1.00427	C00350
Docosahexaenoic acid	1.83237	0.00561867	-1.02666	C06429
beta-Acetyldigoxin	2.13723	0.00414446	-1.03123	C22190
L-Pyridosine	1.6225	0.044321	-1.08378	-
4-[13-hydroxy-13-[5-[5-(1,5,6-trihydroxyundecyl)oxolan-2-yl]oxolan-2-yl]tridecyl]-2-methyl-2H-furan-5-one	1.73605	0.040646	-1.08774	-
1,1,2-Trimethyl-3,5-bis(1-methylethenyl)cyclohexane	2.25372	0.00265132	-1.09112	-
Prostaglandin E2 p-benzamidophenyl ester	1.92258	0.0237349	-1.09538	-
Propan-2-yl 7-{(1R,2R,3S,5S)-2-[(3R)-3-(2,3-dihydro-1H-inden-2-yl)-3-hydroxyprop-1-en-1-yl]-3-fluoro-5-hydroxycyclopentyl}hept-5-enoate	2.35881	0.00353485	-1.12702	-
Phe-Glu-Ser-Phe-Gly	2.08036	0.0224978	-1.1329	-
MG(18:2/0:0/0:0)	1.93204	0.00364336	-1.13822	C01885
{8-[2-(acetyloxy)propan-2-yl]-2-oxo-2H,8H,9H-furo[2,3-h]chromen-9-yl}oxidanesulfonic acid	2.2348	0.00449601	-1.14593	-
2-Ketohexanoic acid	2.18219	0.00419693	-1.15274	C00902
Austidiol	1.66771	0.0239776	-1.1727	-
Testosterone enanthate	2.25061	0.0155416	-1.18661	C08157
Cyclic di-AMP	1.52782	0.0372641	-1.18741	C20565
Lys-Ser-Leu-Ala-Met	2.00639	0.0328298	-1.19421	-
Carnitine C9:0	2.39429	0.000695368	-1.20418	-
Tulipalin B	2.31401	0.00763251	-1.20811	C21187
His-Arg-Val	1.75108	0.00693216	-1.24277	-
Glu-Phe-Thr-Pro-Ala	2.12344	0.0189437	-1.26428	-
3-(2-Oxopropyl)-5-[6,7,11-trihydroxy-11-[5-(1-hydroxytridecyl)oxolan-2-yl]undecyl]oxolan-2-one	1.93871	0.00823763	-1.2955	-
Moxifloxacin	1.79391	0.0310268	-1.30953	C07663
Thr-Ile-Asp-Phe-Glu	2.08149	0.0028456	-1.32058	-
PE-NMe2(16:0/16:0)	2.31975	0.00418086	-1.33017	-
Ala-Asn-Asp-Asp	1.91477	0.0264107	-1.3346	-
Hesperidin	1.99161	0.0130102	-1.33609	C09755
LPE(0:0/22:5)	1.88976	0.00367513	-1.33757	C04438
Hexyl heptanoate	2.02593	0.0110673	-1.35456	-
(9Z)-N-[2-(5-hydroxy-1H-indol-3-yl)ethyl]octadec-9-enamide	2.25926	0.000175455	-1.36172	-
3,4,5-trihydroxy-6-{[2-(3-hydroxyphenyl)-5-methoxy-6,8-dimethyl-4-oxo-3,4-dihydro-2H-1-benzopyran-7-yl]oxy}oxane-2-carboxylic acid	1.8061	0.0377612	-1.36409	-
Montelukast sulfoxide	1.90591	0.0475153	-1.36526	-
1-hexadecanoyl-2-(9Z,12Z-octadecadienoyl)-sn-glycero-3-phosphoethanolamine	2.48539	0.000214776	-1.36631	C00350
Cannabidiol dimethyl ether	2.10526	0.00912723	-1.37724	-
Clofazimine	1.75517	0.0333655	-1.38415	C06915
Phosphonoacetaldehyde	2.03111	0.0311418	-1.42675	C03167
2-Hydroxy-3-(phosphonooxy)propyl stearate	1.62375	0.0111854	-1.43893	C00681
Etonogestrel	2.07261	0.0435728	-1.44267	-
Strictosidine	2.0804	0.0111604	-1.51778	C03470
LPS(22:6)	2.13853	0.00463329	-1.54179	C05974
2'-Fucosyl-D-lactose	1.5802	0.0486994	-1.55105	-
Afzelechin	1.71318	0.0133249	-1.5832	C09320
2'',6''-Di-O-acetylononin	1.98464	0.0150927	-1.5855	-
Swertisin	1.89064	0.0202424	-1.58985	C17835
(1S,1'S,3'R,3aR,5R,5aR,7'R,8aR,9S,9'R,9aS,10'R,11'R)-9-hydroxy-5,8a,9'-trimethyl-4'-methylidenespiro[3a,4,5,5a,9,9a-hexahydroazuleno[6,7-b]furan-1,14'-6-oxatetracyclo[9.2.2.01,10.03,7]pentadecane]-2,5',8,13'-tetrone	2.39191	0.00317989	-1.61482	-
Chlorambucil	1.84525	0.0127736	-1.62427	C06900
Glucocerebrosides	2.0313	0.0462912	-1.62577	-
2-[(E)-3,7,11,15-tetramethylhexadec-2-enyl]naphthalene-1,4-diol	1.74912	0.0137833	-1.6788	C21084
3-(11,12-Dihydroxy-15,19-dotriacontadienyl)-5-methyl-2(5H)-furanone, 9CI	1.93283	0.0159132	-1.68567	-
(2-hydroxy-1,2-diphenylethoxy)sulfonic acid	1.74524	0.0157021	-1.70995	-
Resveratrol-3-O-sulfate	1.97544	0.012167	-1.71271	-
Piperacillin	1.75119	0.0138483	-1.73704	C14034
2,3-bis-O-(geranylgeranyl)-sn-glycerol 1-phosphate	1.84862	0.0172177	-1.74094	C04638
Estradiol benzoate	2.08062	0.0157379	-1.77242	-
Meclocycline	2.04965	0.0171067	-1.7867	-
Albiflorin	2.12517	0.0162294	-1.83348	C17457
Megestrol acetate	2.36533	0.00459702	-1.83833	C08151
Triflusulfuron-methyl	1.82503	0.012431	-1.85837	C18901
Tyr-Leu-Gly-Lys-Arg	1.64183	0.0338042	-1.87602	-
Sulfanitran	1.94694	0.0121359	-1.89421	C71835
Phe4Cl-Tyr-OH	2.07816	0.0109692	-2.01313	-
Nap-Met-OH	2.08519	0.0158567	-2.01644	-
Precorrin 6B	1.66932	0.0259394	-2.03869	C06319
(9R)-5-bromo-N-[(2S,4R,7S)-2-hydroxy-7-(2-methylpropyl)-5,8-dioxo-4-propan-2-yl-3-oxa-6,9-diazatricyclo[7.3.0.02,6]dodecan-4-yl]-7-methyl-6,6a,8,9-tetrahydro-4H-indolo[4,3-fg]quinoline-9-carboxamide	2.05245	0.011028	-2.13278	-
PC(18:4(6Z,9Z,12Z,15Z)/P-18:1(11Z))	2.48896	9.96718e-06	-2.18553	C00157
ginsenoside Mc	1.88431	0.0466255	-2.24769	-
1-Stearoyl-2-palmitoyl-sn-glycerol	2.4992	4.93367e-07	-2.83896	C00165
