# Supplementary material for: Effects of Maternal Pterostilbene Supplementation on Milk Composition and Offspring Gut Antioxidant/Lipid Metabolism in Suckling Piglets: A Multi-Omics Study
Source: Antioxidants (Basel). 2026 Apr 23;15(5):531. doi: 10.3390/antiox15050531 (PMC13203149; doi:10.3390/antiox15050531)
Supplement: Supplementary file 1 [file antioxidants-15-00531-s001.zip › Supplementary Table S5.xlsx]

## Sheet: Sheet1
Supplementary Table S5 Mature milk all metabolite information
Compounds	VIP	P-value	Log2FC	cpd_ID
N-Palmitoylsphingomyelin	2.18546	0.000142623	5.18767	-
Ethyl selenac	1.85044	0.0156913	5.03858	C19421
Mycinamicin VI	1.85006	0.0156958	5.03746	-
2-{3-[(6-carboxy-3,4,5-trihydroxyoxan-2-yl)oxy]-4-methoxyphenyl}-3-hydroxy-7-sulfino-3,4-dihydro-2H-1-benzopyran-5-olate	2.11314	0.0326068	3.4836	-
Aromadendrin 4'-methyl ether 7-rhamnoside	2.00729	0.00132303	3.48043	-
[3,5-dihydroxy-2-(3-methoxyphenyl)-3,4-dihydro-2H-chromen-7-yl] hydrogen sulfite	1.95161	0.000246395	3.43691	-
PE-NMe(15:0/22:4(7Z,10Z,13Z,16Z))	1.66286	0.0244802	3.41918	C00350
Annohexocin	2.08333	0.00527511	3.36315	-
Lys-Ser-Leu-Ala-Met	1.92357	0.000335274	2.8781	-
13'-Hydroxy-alpha-tocopherol	1.84637	0.0130273	2.87282	-
DEPMPO-biotin	1.91292	0.000772016	2.7138	-
Chlorophyll B	1.7705	0.0451594	2.6905	-
Bissalicyl fumarate	1.92223	0.000185422	2.67196	-
Tingenone	2.02688	4.46835e-05	2.65002	-
1,3-Dilinolenoylglycerol	1.98123	0.00410508	2.64195	C00641
2-Hydroxy-2,3-dihydrogenistein	1.79345	0.010427	2.51675	-
Glucocerebrosides	1.79185	0.0317874	2.43975	-
Glu-Phe-Thr-Pro-Ala	1.96019	0.00038504	2.37443	-
Leu-Ser-Pro-Lys-Lys	1.15817	0.0272718	2.32361	-
1-Oleoyl-2-palmitoyl-sn-glycero-3-phosphocholine	1.62672	0.0228887	2.29834	C00157
LPS(22:6)	1.57796	0.00199897	2.28906	C05974
Montelukast sulfoxide	1.96284	0.000723648	2.28856	-
Thr-Ile-Asp-Phe-Glu	1.803	0.00160326	2.16188	-
17,20-dimethyl Prostaglandin F1	1.8126	0.0388465	2.10217	-
Phe-Glu-Ser-Phe-Gly	1.65057	0.00171278	2.09868	-
Melleolide H	1.59617	0.0182687	2.05404	-
FFA(22:6)	1.8672	0.0471913	1.96481	-
(1S,1'S,3'R,3aR,5R,5aR,7'R,8aR,9S,9'R,9aS,10'R,11'R)-9-hydroxy-5,8a,9'-trimethyl-4'-methylidenespiro[3a,4,5,5a,9,9a-hexahydroazuleno[6,7-b]furan-1,14'-6-oxatetracyclo[9.2.2.01,10.03,7]pentadecane]-2,5',8,13'-tetrone	1.92974	0.000573458	1.94096	-
Distearoyl phosphatidic acid	1.51111	0.00161273	1.85594	C00641
Ergosine	1.47919	0.0132619	1.7934	C09167
1-Hydroxy-1-phenyl-3-octadecanone	1.98614	0.000246736	1.78801	-
{3-[2-(3,5-dihydroxyphenyl)ethyl]phenyl}oxidanesulfonic acid	1.57945	0.000576481	1.7636	-
Ziprasidone hydrochloride	1.6542	0.0239124	1.71211	-
Prostaglandin E2 p-benzamidophenyl ester	1.48944	0.00510288	1.67662	-
Premithramycin A1	1.79389	0.0214856	1.66995	C12384
29-Norcycloartane-3,24-dione	1.71966	0.0110536	1.65057	-
DG(18:3(9Z,12Z,15Z)/18:2(9Z,12Z)/0:0)	1.48486	0.0301688	1.56219	C00641
Deoxyuridine-5'-diphosphate	1.51827	0.0241463	1.52486	C01346
3-(5,8-Dimethoxy-1,4-dioxonaphthalen-2-yl)sulfanylpropanoic acid	1.23963	0.0215563	1.5233	-
Tiliacorine	1.71136	0.0380327	1.48995	C09667
Phytoene 1,2-epoxide	1.90922	0.0353784	1.46652	-
Stigmast-22-ene-3,6-dione	1.80962	0.00854952	1.44492	-
L-a-Lysophosphatidylserine	1.18394	0.032091	1.43127	-
(25S)-26-Hydroxy-24-methylenecycloartan-3-one	1.96749	7.48936e-05	1.40347	-
Epomusenin A	1.7549	0.0218271	1.35151	-
2-Hydroxymyristic acid	1.67954	0.0205447	1.34871	-
beta-Tocotrienol	1.56164	0.0258526	1.31911	C14154
Artemoin C	1.71159	0.0320447	1.31483	-
3-Hydroxydodecanoic acid	1.73088	0.0346537	1.30825	-
Gly-Asp-Asp	2.18045	0.00166698	1.30555	-
Arg-Thr-Ile	1.59501	0.042135	1.27731	-
Lys-Phe-Asn-Lys	1.69625	0.0483154	1.26064	-
N-Methyl-4-dimethylallyltryptophan	1.80291	0.0259742	1.2536	C20410
1-phosphatidyl-1D-myo-inositol 3-phosphate	1.6329	0.00455358	1.24524	-
Dihydrorhodamine 123	1.74646	0.0468147	1.20465	-
PC(8:0/8:0)	1.82025	0.0208835	1.20067	C00157
Pregnanetriol	1.4508	0.0369436	1.1675	-
9-Chloro-11beta-hydroxy-17-methyltestosterone	1.67281	0.0244007	1.15372	-
Emetan, 6',7',10,11-tetramethoxy-	1.55208	0.0260728	1.1438	-
15(S)-HETE Ethanolamide	1.73956	0.0284969	1.13527	-
(24R)-Ergost-4-ene-3,6-dione	1.46564	0.0090759	1.12705	-
D-Citramalic acid	1.89427	0.00353346	1.12198	C02612
Nifedipine	1.79134	0.00958542	1.10175	C07266
Forsythiaside	1.24864	0.0362289	1.09773	-
N-linoleoylglycine	1.61749	0.0170287	1.05487	-
Arg-Glu-Ser-Leu-Glu	1.74284	0.0139224	1.04957	-
Glutaconic acid	1.69652	0.0498994	1.02726	C02214
2,2-Dimethylbutyric acid	1.70088	0.0116321	1.02416	-
PC(18:0/18:4(6Z,9Z,12Z,15Z))	1.58229	0.0317574	1.01128	C00157
3',4'-Dimethoxy-2'-hydroxychalcone	1.66358	0.00425648	1.00092	-
cis-Caffeic acid	1.26508	0.0399717	-1.00815	C01481
5,8,11-Eicosatrienoic acid	1.69554	0.0114952	-1.01776	C21938
Dronedarone	2.01827	0.000560151	-1.02744	D02537
Pro-Ser-Ile	1.41779	0.0463946	-1.03291	-
Adrenoyl ethanolamide	1.75812	0.00857009	-1.06316	C13829
LPE(0:0/20:4)	1.72951	0.0334157	-1.06851	C04438
Eicosapentaenoic Acid-d5	1.67827	0.0135315	-1.06987	-
PE-NMe(15:0/20:0)	1.83018	0.00406833	-1.08094	C00350
Glu-Gln-Phe-Arg	1.77077	0.0118953	-1.0881	-
Arachidoyl glycine	1.77704	0.00903973	-1.10073	-
Ala-Asn-Asp-Asp	1.52097	0.0367162	-1.10552	-
Ile-Ser-Val-Asp	1.84625	0.0119591	-1.10944	-
Vanillylamine	1.46101	0.0343649	-1.11913	C16666
1-Phenyl-3-(phenylsulfonyl)-2-propen-1-one	1.46551	0.0401427	-1.12277	-
Lys-Glu-Ser-Thr-Leu	2.10317	0.000768125	-1.12503	-
Olmesartan medoxomil	1.6859	0.0211155	-1.13613	-
3-Nitrofluoranthene	1.38886	0.0487604	-1.14457	-
Lys-Thr-Glu-Lys-Ala	2.10187	0.00103209	-1.14557	-
Leu-Leu-Ser-Pro-Tyr	1.68079	0.0308858	-1.15777	-
Docosanamide	1.56929	0.0268278	-1.16581	-
2,6-Dihydroxybenzoic acid	1.59659	0.0423021	-1.19975	-
6-(2-Chloroallylthio)purine	1.65831	0.0458685	-1.20603	-
3,4-Dihydroxymandelic acid	1.72027	0.0129497	-1.20655	C05580
1-hexadecanoyl-2-(9Z,12Z-octadecadienoyl)-sn-glycero-3-phosphocholine	1.7838	0.0421247	-1.20975	C00157
(17R)-17-hydroxyicosa-5,8,11,14-tetraenoic acid	1.79653	0.0307064	-1.21012	-
Betamethasone valerate	1.75551	0.00859558	-1.21521	-
15(S)-HETE-biotin	1.79266	0.0184473	-1.21716	-
Medroxyprogesterone	1.80632	0.0488917	-1.22913	C07119
Citbismine F	1.9278	0.0236097	-1.23606	-
Milbemycin A3 oxime	1.78835	0.0188557	-1.24209	-
2,2,4-Trimethyl-1,3-pentanediol diisobutyrate	1.66259	0.0223845	-1.24265	-
Adrenic acid	1.7022	0.00543082	-1.27	C16527
(R)-4-((3S,5R,8R,9S,10S,13R,14S,17R)-3-hydroxy-4,4,10,13,14-pentamethyl-7,11-dioxohexadecahydro-1H-cyclopenta[a]phenanthren-17-yl)pentanoic acid	1.65321	0.0145453	-1.27816	-
Glu-Lys-Leu-Glu-Ala	2.16345	0.00049144	-1.28106	-
2-Methoxy-4-[(1e)-3-Methoxyprop-1-En-1-Yl]phenol	1.97038	0.010024	-1.28218	-
Met-Val-His-Leu-Thr	1.82094	0.0116491	-1.28799	-
Lys-Glu-Glu	2.01084	0.000583955	-1.29233	-
Pro-Phe-Ala-Thr-Glu	1.71904	0.016955	-1.29567	-
Leu-Thr-Gln-Gln-Leu	2.03911	0.000100933	-1.29693	-
Saxitoxin	1.76272	0.0153415	-1.30228	-
His-Gly-Lys-Lys-Val	1.75606	0.0119322	-1.31353	-
MG(18:1/0:0/0:0)	1.73551	0.0454262	-1.3171	C01885
Cis-8,11,14,17-Eicosatetraenoic acid	1.73346	0.0408493	-1.32165	-
Corynoline	1.98306	0.00532991	-1.32793	-
Tyr-Phe-Thr-Lys	1.84043	0.0147768	-1.33606	-
[(2R)-3-hexadecoxy-2-hydroperoxypropyl] 2-(trimethylazaniumyl)ethyl phosphate	1.55613	0.041953	-1.34598	-
Lys-Ile-Asp	1.74945	0.00753058	-1.35102	-
Chlorophyll	1.85497	0.0266942	-1.36894	C05306
BayCysLT2	1.78812	0.00820984	-1.37257	-
1-eicosanoyl-2-(15Z-tetracosenoyl)-sn-glycero-3-phosphocholine	1.6077	0.0352386	-1.37779	C00157
Mimosine	1.77028	0.00433585	-1.41617	-
Leupeptin	2.11813	0.000246583	-1.41811	-
6-(2,6-Dichlorophenyl)-2-{[3-(hydroxymethyl)phenyl]amino}-8-methylpyrido[2,3-D]pyrimidin-7(8H)-one	1.54364	0.0362395	-1.42123	-
Dauricine	1.72781	0.0103752	-1.43435	-
N-(4-methyl-2-oxochromen-7-yl)icosa-5,8,11,14-tetraenamide	1.57908	0.0469183	-1.43856	-
4-hydroxy Nonenal Glutathione-d3	1.64051	0.0483396	-1.43909	-
2-(2,4-dihydroxyphenyl)-3-[5-(3,3-dimethyloxiran-2-yl)-3-methylpent-2-en-1-yl]-5-hydroxy-8,8-dimethyl-4H,8H-pyrano[3,2-g]chromen-4-one	1.9287	0.000583701	-1.45476	-
Leu-Ser-Leu-Glu-Glu	1.92384	0.0126473	-1.46798	-
Petroselinic acid	1.63331	0.0399957	-1.47514	C08363
1,2-Dioleoyl-sn-glycero-3-phosphoethanolamine	1.52698	0.0380229	-1.49264	C00350
FFA(22:5)	1.76787	0.0241127	-1.52954	C16513
Rhizoxin	1.90138	0.0078163	-1.53425	-
C51H88N4O4S2	2.01515	0.00884284	-1.53518	-
Lys-Ser-Asp-Glu-Thr	2.06303	5.0184e-05	-1.55752	-
2(R)-hydroxyicosanoic acid	1.65054	0.0302776	-1.55801	-
PE(18:0/20:4(5Z,8Z,11Z,14Z))	1.31255	0.035102	-1.55966	C00350
Thr-Leu-Pro-Pro-Gly	1.70937	0.0187574	-1.55976	-
15-Oxoprostaglandin E1	2.11242	0.00495864	-1.56592	C04654
1-O-Hexadecyl-2-arachidonoyl-sn-glycero-3-phosphocholine	1.80007	0.00767147	-1.56898	-
Lys-Thr-Phe-Glu	1.91449	0.00353607	-1.57156	-
Butenoyl-PAF	1.91796	0.00189539	-1.58785	C00157
Afzelechin	1.89954	0.00109192	-1.59259	C09320
Psoralen	1.72394	0.0104561	-1.60183	C09305
2'',6''-Di-O-acetylononin	1.79924	0.00211419	-1.61861	-
Etonogestrel	1.80009	0.0162657	-1.62125	-
FFA(18:1)	1.81151	0.0431451	-1.65037	C00712
Janthitrem E	1.72042	0.0430228	-1.6549	-
1-Vaccenoyl-2-pentadecanoyl-sn-glycero-3-phosphocholine	2.00159	0.00169563	-1.65692	C00157
His-Phe-Tyr-Asp	1.72907	0.0225327	-1.65967	-
Celestrol methyl ester	1.64807	0.0487283	-1.66525	-
Val-Asn-Tyr-Val-Asn	1.66871	0.0410132	-1.67083	-
13,16,19-Docosatrienoic acid	1.64845	0.0403966	-1.67728	-
13,14-epoxy Fluprostenol Isopropyl Ester	1.96197	0.00505226	-1.68354	-
Lys-Ala-Leu-Glu	1.71031	0.0356453	-1.68703	-
Ser-Phe-Tyr-Arg	1.89458	0.00835329	-1.69974	-
Terpendole E	1.635	0.0495877	-1.7069	C20536
omega-Cycloheptylundecanoic acid	1.79354	0.0480532	-1.711	-
1-Hexadecanoyl-2-eicosanoyl-sn-glycero-3-phosphoethanolamine	1.73451	0.0138031	-1.72405	C00350
Clerodin	2.07606	0.00398356	-1.73493	C09075
His-Ala-Gln-Lys	1.91879	0.00986136	-1.75066	-
Grayanotoxin I	1.87481	0.00785935	-1.7572	-
LPE(0:0/18:0)	1.82615	0.00278544	-1.75759	C04438
Glu-Tyr-Ile-Glu	2.14789	0.00113377	-1.7586	-
Thiram	1.85807	0.0289035	-1.77151	-
Heritonin	1.63628	0.019756	-1.77581	C09936
3-Deoxy-D-Lyxo-Heptopyran-2-ularic Acid	1.69265	0.0435905	-1.78783	C21044
Arachidonoyl Thio-PC	1.98425	0.0198953	-1.79345	-
Piperochromenoic acid	1.70059	0.00109865	-1.8074	-
Nap-Met-OH	1.77323	0.00155458	-1.82528	-
2-phenyl-amino-N6-endo-norbornyladenine	1.74446	0.0337048	-1.82877	-
Guggulsterone	1.91425	0.00510886	-1.8345	-
Swertisin	1.69295	0.0237941	-1.85743	C17835
Benzenesulfonamide, 2-(cyclohexylamino)-5-nitro-N-((pentylamino)carbonyl)-	1.76918	0.00168556	-1.86395	-
Ala-Thr-Tyr-Lys	1.91962	0.00925379	-1.87621	-
Lactapiperanol D	1.6282	0.0368677	-1.88365	-
Precorrin 6B	1.60172	0.0370376	-1.88694	C06319
1-Hexadecanol	1.97659	0.0247668	-1.90213	C00823
1-(2-Cyclohexylethyl)-3-(2-methoxyphenylacetyl)indole	2.03371	0.005066	-1.90945	-
D-Erythritol 4-phosphate	1.75811	0.0288731	-1.92072	C03494
Phosphatidylserine	1.92441	0.00463397	-1.92862	-
[(1S,4aS,7S,7aR)-4-(acetyloxymethyl)-7-methyl-1,4a,5,6,7,7a-hexahydrocyclopenta[c]pyran-1-yl] 3-methylbutanoate	1.82179	0.035364	-1.94827	-
2-(2,4-dihydroxyphenyl)-5,7-dihydroxy-3-(8-hydroxy-3,7-dimethylocta-2,6-dien-1-yl)-6-(3-methylbut-2-en-1-yl)-3,4-dihydro-2H-1-benzopyran-4-one	1.96572	0.0175094	-1.95358	-
Pro-Arg-His	2.02373	0.0131745	-1.96402	-
Gln-Gln-Gln-Glu-Gln	1.50446	0.025914	-1.97093	-
4-Methyl-4-aza-5-pregnene-3,20-dione	1.57827	0.0418566	-1.98554	-
Exemestane	2.04344	0.0134806	-1.9924	C08162
LPC(0:0/14:0)	1.88728	0.00119726	-2.00746	C00157
1-(9Z-octadecenoyl)-sn-glycero-3-phosphocholine	1.9789	0.0214157	-2.01741	C00157
Hexyl heptanoate	1.72927	0.0175348	-2.06153	-
Luteone 7-glucoside	1.83477	0.000300405	-2.06629	-
LPC(0:0/20:4)	1.99007	0.0172137	-2.08293	C00157
1,2-Epoxy-1,2,7,7',8,8',11,12-octahydro-psi,psi-carotene	1.67578	0.0265165	-2.0843	-
Tetradecylphosphonic acid	1.44389	0.0372491	-2.13295	-
Meclocycline	1.82108	0.000278614	-2.16245	-
1-Stearoyl-2-linoleoyl-sn-glycerol	2.16246	0.000101079	-2.16965	C00641
Ala-Gly-Pro-His-Lys	1.88017	0.0198361	-2.18131	-
3alpha,12alpha-Dihydroxy-5beta-chol-6-en-24-oic acid	1.72412	0.0403831	-2.2162	-
Strictosidine	1.80756	0.0173278	-2.22429	C03470
MG(0:0/22:6/0:0)	1.95364	0.0270238	-2.25122	C01885
Apocholic acid	1.63768	0.0441213	-2.25348	-
Ala-His-Leu-Asp	1.84776	0.0144779	-2.3236	-
Eicosapentaenoic acid	1.75425	0.0404896	-2.33839	C06428
Phe-Val-Asp-Lys	1.88983	0.0378241	-2.34982	-
Val-Gln-Ala-Arg	1.73324	0.0392664	-2.35196	-
GW 590735	1.83826	0.000196203	-2.36545	-
Pro-Lys-Glu	1.88485	0.025227	-2.46031	-
12a-Hydroxydolineone	1.88648	6.17352e-06	-2.50735	-
Phenolphthalein	2.20084	4.51305e-06	-2.5299	-
(Z)-N-[(4-hydroxyphenyl)methyl]ethoxycarbothioamide 4'-(tri-acetylrhamnoside)	1.89094	3.93298e-05	-2.5382	-
(2-hydroxy-1,2-diphenylethoxy)sulfonic acid	2.16436	9.36385e-07	-2.58439	-
N-Arachidonoyl-L-Serine	1.61045	0.0426137	-2.61851	-
Thr-Val-Leu-Thr-Ser	1.9494	0.0375264	-2.67332	-
Fructose	1.84703	0.036961	-2.72081	-
LPC(22:5/0:0)	1.89957	0.0146734	-2.73238	C00157
Albiflorin	1.97271	1.55658e-07	-2.94772	C17457
Sulfanitran	1.96519	7.596e-07	-3.22728	C71835
C16-0(Palmitoyl)ceramide	1.99968	0.0186833	-3.39998	C00195
Clofazimine	2.02788	1.09627e-06	-3.51312	C06915
Moxifloxacin	2.12959	5.58673e-08	-3.69096	C07663
Phe4Cl-Tyr-OH	2.24339	3.52699e-05	-3.79654	-
Resveratrol-3-O-sulfate	2.23707	3.2948e-05	-3.81277	-
Chlorambucil	2.16032	1.13356e-05	-3.92543	C06900
Piperacillin	2.04716	3.73383e-06	-4.35393	C14034
Estradiol benzoate	2.20332	4.53351e-06	-4.43359	-
Triflusulfuron-methyl	1.41373	0.0199593	-4.43711	C18901
Hesperidin	2.18706	3.18208e-05	-5.81042	C09755
