# Supplementary material for: Effects of Maternal Pterostilbene Supplementation on Milk Composition and Offspring Gut Antioxidant/Lipid Metabolism in Suckling Piglets: A Multi-Omics Study
Source: Antioxidants (Basel). 2026 Apr 23;15(5):531. doi: 10.3390/antiox15050531 (PMC13203149; doi:10.3390/antiox15050531)
Supplement: Supplementary file 1 [file antioxidants-15-00531-s001.zip › Supplementary Table S6.xlsx]

## Sheet: Sheet1
Supplementary Table S6 Colonic mucosa all metabolite information
Compounds	VIP	P-value	Log2FC	cpd_ID
9-Amino-1,2,3,4-tetrahydroacridine bis 1,7-heptylene dihydrochloride	1.86758	0.0207162	3.01899	-
Rhodin G7	1.93369	0.0360489	2.74689	-
[12]-Gingerdione	1.84212	0.0353597	2.65148	-
1-arachidonoyl-sn-glycero-3-phospho-1D-myo-inositol	2.00286	0.0421897	2.55661	-
TG(20:0/12:0/10:0)	1.85172	0.0208151	2.53204	C00422
Apocholic acid	1.8643	0.0190114	2.47226	-
MG(0:0/22:6/0:0)	1.85248	0.0025554	2.43503	C01885
3-Methyl-1-[1,3,7,9-tetrahydroxy-2,8-dimethyl-6-(3-methyl-1-oxobutyl)-4-dibenzofuranyl]-1-butanone	2.08907	0.01015	2.36177	-
Val-Thr-Val-Leu-Val	1.9809	0.00171299	2.3375	-
13(S)-HODE-biotin	1.92444	0.0110694	2.30844	-
1-Octadecyl Lysophosphatidic Acid	1.87182	0.00142311	2.29464	-
N-(5Z,8Z,11Z-eicosatrienoyl)-ethanolamine	2.02579	0.0140424	2.28741	-
6alpha-Glucuronosylhyodeoxycholate	1.91234	0.024246	2.2813	-
1-(1Z-Octadecenyl)-2-(4Z,7Z,10Z,13Z,16Z,19Z-docosahexaenoyl)-sn-glycero-3-phosphoethanolamine	2.06258	0.000317494	2.27483	-
Bolegrevilol	2.10062	0.0052786	2.19929	-
5alpha-Cholestan-3-one	2.1657	0.00384358	2.19577	C03238
Candesartan cilexetil	1.87781	0.0103948	2.19143	C07709
Ile-Arg-Leu-Lys	1.73289	0.0376137	2.18453	-
Lys-Ser-Asp-Glu-Thr	1.97374	0.0213514	2.17754	-
Lys-Lys-Arg	2.12194	0.00614689	2.17661	-
Gambogic acid	2.05433	0.000850369	2.10753	-
Phe-Trp-Ile	1.95062	0.00818046	2.10688	-
3Alpha,7Alpha,12Alpha-trihydroxy-5Beta-cholestan-26-oic acid	1.70878	0.0176385	2.00883	-
Nagaba	2.04743	0.00236505	1.96934	-
LysoPC(18:3(6Z,9Z,12Z))	1.82152	0.0186052	1.93014	C00157
Leu-Thr-Gln-Gln-Leu	1.9852	0.0185069	1.92826	-
Glu-Tyr-Ile-Glu	1.90966	0.000765231	1.90691	-
Propan-2-yl 7-[3,5-dihydroxy-2-(3-hydroxy-4-phenoxybut-1-en-1-yl)cyclopentyl]hept-5-enoate	2.15137	7.24353e-06	1.82476	-
20-HETE	2.02011	0.0264067	1.82462	C14748
1,2-Dipalmitoyl-sn-glycerol	1.52632	0.0485509	1.8046	C00165
Fasciculol C	1.75159	0.0337385	1.77793	-
2-Hydroxy-6-pentadecylbenzoic acid	1.82286	0.0169867	1.7672	C10759
PC(18:3/18:3)	1.22205	0.0499554	1.76379	C00157
1,2-Dilinoleoyl-SN-glycero-3-phosphocholine	1.88421	0.0161656	1.73797	C00157
Tandutinib	1.68629	0.0382577	1.71024	-
Doxercalciferol	1.72113	0.0450729	1.6995	C08211
N-Stearoyl Taurine	1.98509	0.00130312	1.67311	-
13-Docosenamide	1.87366	0.00915471	1.66609	-
Asp-Thr-Gln-Arg	2.00673	0.00169541	1.65797	-
Lovastatin	1.50162	0.0471119	1.63732	C07074
alpha-Tocopherol acetate	1.76227	0.0220078	1.62715	C13202
Anandamide	1.82147	0.00444797	1.62344	C11695
2-Acetoxy-3-geranylgeranyl-1,4-dihydroxybenzene	1.71227	0.0378644	1.61507	-
Kynurenic acid	1.92349	0.00740113	1.61098	C01717
Diisodecyl phthalate	1.94922	0.00184205	1.60728	-
Leu-Arg-Asp-Leu-Tyr	1.9502	0.0444523	1.60347	-
Dihydrogambogic acid	1.95321	0.0179051	1.59992	-
Leupeptin	1.76924	0.000255026	1.59656	-
Prostaglandin E2 p-benzamidophenyl ester	1.47356	0.00924325	1.58734	-
5b-Cholestane-3a,7a,12a,24,25-pentol	1.60392	0.0369119	1.57793	-
Glu-Pro-Pro-Arg-Asp	1.60636	0.0370123	1.56686	-
Leu-Gly-His-Phe-Met	2.0699	0.00218523	1.56276	-
Stearoylethanolamide	1.93883	0.0186507	1.53938	-
7alpha-Hydroxy-4-cholesten-3-one	1.93605	0.00903708	1.52816	C05455
His-Gln-Tyr-Arg	1.74067	0.0285719	1.52498	-
Reticulataxanthin	1.89397	0.000179398	1.52466	-
Pro-Phe-Ala-Thr-Glu	1.51275	0.0144139	1.51506	-
1-Palmitoyl-3-osbondoyl-sn-glycerol	1.83221	0.0112771	1.507	C00641
Coenzyme Q8	1.52773	0.0454756	1.49081	C17569
Arachidyl carnitine	1.46069	0.0424252	1.49011	-
LPC(0:0/20:4)	1.93113	0.00917112	1.48913	C00157
(8'R)-Neochrome	1.75411	0.000922758	1.47768	-
Bexarotene	1.66263	0.014829	1.47344	-
Gln-Gln-Gln-Glu-Gln	1.90663	0.000280606	1.47078	-
Cannabidiol dimethyl ether	1.74134	0.0338425	1.46954	-
15(R)-17-Phenyl trinor prostaglandin F2alpha isopropyl ester	1.8413	0.0246527	1.46247	-
Lys-Thr-Glu-Lys-Ala	1.7151	0.00323305	1.45914	-
PE-NMe2(22:0/16:0)	1.83572	0.00200032	1.45685	C00350
Isopropyl unoprostone	1.87191	0.000864432	1.45576	-
Glyceryl arachidonate	1.72291	0.00501549	1.45304	C01885
Ionomycin	1.62006	0.0325675	1.44619	-
4-Hydroxyquinoline	1.64153	0.0248324	1.44304	C06343
2-Arachidonoylglycerol	1.85359	0.0176018	1.43295	C13856
Brigatinib (AP26113)	1.73261	0.0326944	1.42377	-
1-Octadecyl-2-acetyl-sn-glycero-3-phosphocholine	1.6266	0.00586435	1.42328	C00157
Leucyl-leucine	1.92819	0.0197382	1.42076	C11332
Carnitine C18:1	1.63549	0.0384768	1.41489	-
1-Octadecanoyl-2-pentadecanoyl-glycero-3-phosphoethanolamine	1.81682	0.000109189	1.41253	C00350
(2S)-2-(benzenesulfonamido)-3-[[2-(4-piperidin-4-ylpiperidin-1-yl)-4-propan-2-yl-1,3-thiazole-5-carbonyl]amino]propanoic acid	1.41881	0.0332764	1.41127	-
(4-Ethylnaphthalen-1-yl)[1-(5-fluoropentyl)-1H-indol-3-yl]methanone	1.89856	0.000573275	1.41007	-
Ala-Glu-Lys	1.66982	0.0092952	1.40604	-
Lithospermic acid	1.54501	0.0283718	1.40459	-
Diisooctyl phthalate	2.19307	1.24207e-07	1.39872	C14577
CP 47,497-C8-homolog C-8-hydroxy metabolite	1.54668	0.0410618	1.39797	-
Arg-Val-Ser-Leu-Asp	1.95286	0.00385649	1.39609	-
Stigmastanol	1.63206	0.0401923	1.39511	C19644
Thr-Tyr-Ile-Arg	1.37362	0.0223964	1.37839	-
Ala-Gly-Pro-His-Lys	1.57779	0.0474885	1.37611	-
2,3-dinor-6-keto Prostaglandin F1d9	2.12231	5.72238e-05	1.36612	-
Tumonoic acid A	1.75662	0.014145	1.36439	-
Kirenol	1.73002	0.0193428	1.35176	-
Phe-Val-Asp-Lys	1.59457	0.0411371	1.34904	-
His-Arg-Asn	2.00618	0.000355717	1.34308	-
Arg-Thr-Ile	1.57928	0.0277591	1.34143	-
Val-Lys-Gly-His-Gly	2.02792	0.000216682	1.33257	-
Chivosazole F	1.89328	0.00197834	1.31964	-
8(9)-EpETE	1.78386	0.00858954	1.31743	-
His-Asn-Ile	2.07785	5.18724e-05	1.31409	-
Lathosterol	2.00086	0.0120986	1.30909	C01189
Arachidonoyl m-Nitroaniline	1.86641	0.018882	1.30586	-
Ganoderic acid H	1.59678	0.00186443	1.30199	-
Glu-Tyr	1.38856	0.0374927	1.29739	-
(+/-)14(15)-Epetre methyl ester	2.12165	7.91313e-05	1.29417	-
Pyridaben	1.97132	0.00056955	1.2871	C18614
Dioctyl adipate	1.89732	0.00137552	1.28427	-
Benzethonium chloride	1.90753	0.000389044	1.27425	-
Leu-Thr-Trp	1.80638	0.00832551	1.27261	-
Homodolicholide	1.57944	0.0452725	1.26904	-
protoporphyrin IX	1.64339	0.0390796	1.26833	C02191 | C75594
17,20-dimethyl Prostaglandin F1	2.0489	0.00011907	1.26122	-
Icariin	1.85193	0.00185392	1.25746	C17555
C24:1 Sphingomyelin	1.18726	0.0266367	1.25562	C00550
Testosterone	1.50247	0.0365793	1.24627	C00535
2-Hydroxy-4-oxo-5,12-heneicosadien-1-yl acetate	2.0321	0.000268521	1.2386	-
Tyrosol	1.86654	0.0223513	1.23727	C06044
Cys-Glu-Met	1.9423	0.000470034	1.22531	-
Gln-Leu	1.86035	0.0261397	1.22484	-
MG(22:5/0:0/0:0)	1.61844	0.0286708	1.21882	C01885
Glafenine	1.64306	0.0230453	1.21353	-
Gnidicin	1.88262	0.000857194	1.21328	-
Testosterone enanthate	1.99801	0.000140972	1.21028	C08157
Canrenone	1.8861	0.0123102	1.20983	-
N-cyclopentyl-N,N-dimethyl-3,4-bis(tetradecyloxy)-benzenemethanaminium, iodide	1.92079	0.000975214	1.2062	-
His-Thr-Lys-Lys	1.47724	0.0185773	1.20504	-
Pro-Glu-Lys	1.49603	0.0249511	1.19611	-
Gln-Arg-Leu-Arg	1.62101	0.0250253	1.1958	-
Arg-Tyr-Phe	1.77527	0.0122236	1.19461	-
Polyoxyethylene sorbitan monooleate	1.94452	0.0182578	1.18004	-
PE(20:5(5Z,8Z,11Z,14Z,17Z)/22:0)	1.80831	0.00544604	1.17997	C00350
propan-2-yl (Z)-7-[(1S,2S,3R,5S)-3,5-dihydroxy-2-[(E,3S)-3-hydroxy-3-methyloct-1-enyl]cyclopentyl]hept-5-enoate	2.00036	0.000301554	1.17845	-
Docosa-4,10,13,16-tetraenoic acid	1.75136	0.0352925	1.17596	-
Asn-His-Lys-Asp	1.85062	0.0194362	1.16993	-
Carminomycin	1.07035	0.0497562	1.14628	-
1-Palmitoleoyl-3-eicosadienoyl-sn-glycerol	1.81525	0.00434055	1.1437	C00641
Janthitrem G	1.96821	0.000614323	1.14144	-
14,15-Leukotriene C4(ExC4)	2.0026	0.0127576	1.14054	-
Arg-Ile-Val-Leu-Val	1.36567	0.0164229	1.13856	-
Dibutyl phthalate	1.92522	0.00093445	1.12385	C14214
Pro-Ala-Asp-Lys-Thr	1.42097	0.0446644	1.11966	-
Leu-Val-Lys	1.70039	0.017076	1.1192	-
8-iso Prostaglandin F2d4	2.0018	0.000157028	1.11548	-
Mesterolone	1.47566	0.0385443	1.10916	D04947
Dioctyl phthalate	1.94707	0.000519952	1.09831	C14227
Lys-Tyr-Ile-Glu	1.71145	0.023367	1.09751	-
17-(4-Hydroxyphenyl)heptadecanoic acid	1.69037	0.0394937	1.09579	C21446
Docosahexaenoic acid	1.99567	0.000233053	1.09215	C06429
Linoleic Acid-biotin	1.62942	0.00762818	1.08967	-
3-hexanoyl-NBD Cholesterol	1.8828	0.000837256	1.08743	-
Ala-His-Leu-Asp	1.36389	0.00859598	1.07754	-
1-(9Z-octadecenoyl)-sn-glycero-3-phosphocholine	1.66331	0.00227759	1.05864	C00157
PE-NMe2(18:1(9Z)/18:1(9Z))	1.55379	0.0126559	1.05425	-
9-OxoOTrE	1.87465	0.00212359	1.0533	-
12alpha-Hydroxy-3-oxo-5beta-cholan-24-oic Acid	1.55269	0.0365695	1.04363	-
15(S)-Fluprostenol	1.92153	0.000828026	1.04066	-
Gln-Phe	1.77551	0.00377006	1.01973	-
[(1S,7S,8S,8aR)-8-[2-[(2R,4R)-4-hydroxy-6-oxo-tetrahydropyran-2-yl]ethyl]-7-methyl-1,2,3,7,8,8a-hexahydronaphthalen-1-yl] (2S)-2-methylbutanoate	1.96415	0.0053503	1.01959	-
Tyr-Phe	1.58948	0.046616	1.01207	-
N-Oleoyl-L-Serine	1.85951	0.00154508	1.01085	-
Methyl cinnamate	1.99467	0.000249189	1.00931	C06358
Ala-Lys-Lys	1.68364	0.0073192	1.00855	-
Carnitine C5:DC	1.52129	0.0194075	1.00667	-
Lys-His-Ile-Glu-Glu	1.7441	0.00741214	-1.01202	-
Gln-Pro-Thr	1.66282	0.0178985	-1.01692	-
N1-(2-aminophenyl)-N8-phenyloctanediamide	1.63155	0.0471938	-1.03111	-
Tryptophol [xylosyl-(1->6)-glucoside]	1.57573	0.0277677	-1.04	-
Betulinic acid	1.73754	0.00659284	-1.04446	C08619
Phosphatidylglycerol(18:1/16:0)	2.0609	0.000260303	-1.04621	C00344
Donepezil	1.38742	0.0478991	-1.07108	-
1-Stearoyl-2-linoleoyl-sn-glycero-3-phosphoethanolamine	2.08816	0.00069767	-1.07842	C00350
1-hexadecanoyl-2-(9Z,12Z-octadecadienoyl)-sn-glycero-3-phosphocholine	2.02604	0.000341399	-1.0836	C00157
(2S,3R,5R,10R,13R,14S,17S)-2,3,14-trihydroxy-10,13-dimethyl-17-[(3R)-2,3,6-trihydroxy-6-methylheptan-2-yl]-2,3,4,5,9,11,12,15,16,17-decahydro-1H-cyclopenta[a]phenanthren-6-one	1.55543	0.0164177	-1.08449	C02633
1-eicosanoyl-2-(11Z-octadecenoyl)-sn-glycero-3-phosphoethanolamine	1.92391	0.00119929	-1.10147	C00350
Thioperamide	1.41342	0.00886252	-1.11445	C17933
Morphine-6-glucuronide	1.43232	0.0479275	-1.11766	C16578
Phe-Tyr-Lys-Arg	1.72655	0.0378155	-1.12304	-
Niraparib tosylate	1.46694	0.0488595	-1.12732	-
Thioetheramide PC	1.57189	0.0384496	-1.13947	C04873
PC(20:4(8Z,11Z,14Z,17Z)/P-18:1(11Z))	1.69067	0.040048	-1.14383	C00157
Pro-Thr-Asn	1.72139	0.0404746	-1.16654	-
N-methyl arachidonoyl amine	1.28617	0.0475704	-1.17305	-
PGF2 diethyl amide	1.92797	0.00252372	-1.18371	-
Ramipril	2.08323	0.00455357	-1.20606	-
Tyr-Lys-Arg-Glu	1.8284	0.0192329	-1.20902	-
N-(2-(4-Bromocinnamylamino)ethyl)-5-isoquinolinesulfonamide	1.75103	0.0289172	-1.21986	-
3-Methylthiofentanyl	1.58379	0.0332304	-1.24447	-
PC(O-16:0/20:3(8Z,11Z,14Z))	1.85457	0.00648422	-1.26617	C00157
Geraniol 6-O-beta-D-apiofuranosyl-beta-D-glucoside	1.48046	0.0196779	-1.26719	-
Isorescinnamine, dihydro-	1.59358	0.0275493	-1.27544	-
Asp-Tyr-Asn-Leu-Leu	1.63737	0.0328052	-1.2763	-
Diacetyl-10-gingerdiol	1.70207	0.0173825	-1.29928	-
Mycaminosyltylonolide	1.53272	0.0260391	-1.30013	-
Pimelea factor P2	1.6511	0.0435424	-1.30896	C09161
PG(16:0/18:1(9Z))[U]	1.60372	0.0212535	-1.32541	-
PC(18:3(9Z,12Z,15Z)/18:1(9Z))	1.90372	0.00195977	-1.32764	C00157
Phosphatidylserine	1.96235	0.0076774	-1.33296	-
Trp-Trp	1.56409	0.0287884	-1.33469	-
Ranolazine	1.44142	0.0484615	-1.34222	-
Leu-Ser-Glu-Lys-Tyr	1.71568	0.0347724	-1.34795	-
Coproporphyrinogen I	1.68717	0.0434439	-1.36806	C05768
1-Myristoleoyl-2-vaccenoyl-sn-glycero-3-phosphocholine	1.68535	0.0257315	-1.37087	C00157
Met-His-Phe	1.84063	0.00044328	-1.37427	-
TG(10:0/14:0/i-17:0)	2.03802	0.000335098	-1.42237	C00422
3alpha-Hydroxy-5beta-pregnane-20-one sulfate	2.08637	0.00365155	-1.4546	-
NSC250429	1.51728	0.00744604	-1.46547	-
Leu-Thr-Ser-Lys-Tyr	1.88257	0.0343052	-1.47549	-
Lys-Lys-Asn-Pro-Gln	1.81391	0.0298902	-1.48107	-
Lasalocid	1.96549	0.000505888	-1.50494	-
Tingenone	1.56437	0.0111053	-1.5071	-
PE(18:0/20:4(5Z,8Z,11Z,14Z))	1.69302	0.0384618	-1.53675	C00350
Val-Glu-Tyr-His-Gln	1.80927	0.0491844	-1.56319	-
1-octadecanoyl-2-(11Z,14Z-eicosadienoyl)-glycero-3-phosphate	1.86639	0.00401465	-1.56702	-
1-(1Z-octadecenyl)-2-(9Z-octadecenoyl)-sn-glycero-3-phosphoethanolamine	1.82585	0.028343	-1.57062	C00350
1-Palmitoyl-2-myristoyl-sn-glycero-3-phosphocholine	1.85235	0.011529	-1.58227	C00157
Lys-Leu-His-Val-Asp	1.85726	0.000812382	-1.65981	-
Arachidonoyl PAF C-16	2.06809	0.00874436	-1.70287	C00157
1-(1Z-octadecenyl)-2-(4Z,7Z,10Z,13Z,16Z,19Z-docosahexaenoyl)-sn-glycero-3-phosphocholine	1.546	0.034308	-1.72514	C00157
1H-Indole, 3-(3,7,11,15-tetramethylhexadeca-2,6,10,14-tetraenyl)-	2.11784	0.00657852	-1.75347	C20525
Tubocurarine chloride	1.92368	0.0146707	-1.79455	C07547
Flurandrenolide	1.89744	0.0138866	-1.80247	-
TG(18:0/22:6(4Z,7Z,10Z,13Z,16Z,19Z)/18:3(9Z,12Z,15Z))	1.95279	0.00368226	-1.86794	C00422
PC(20:5(5Z,8Z,11Z,14Z,17Z)/20:0)	1.90297	0.000151338	-1.87248	C00157
TG(10:0/12:0/12:0)	2.08757	2.92252e-05	-1.92928	C00422
TG(20:0/18:3(6Z,9Z,12Z)/18:4(6Z,9Z,12Z,15Z))	1.95402	0.00267795	-1.96178	C00422
1-Hexadecanoyl-2-octadecanoyl-sn-glycero-3-phosphocholine	1.92254	0.0451395	-1.96211	C00157
Ibopamine	1.88361	0.0239582	-1.97703	-
Enalaprilat	1.99554	0.000313546	-1.98299	-
1-Vaccenoyl-3-stearidonoyl-sn-glycerol	1.90247	0.0127086	-1.98912	C00641
Ubiquinol-10	1.81654	0.0367312	-2.11244	-
Biosone	2.13492	3.63705e-06	-2.18189	C02283
1-Stearoyl-2-docosahexanoyl-sn-glycero-3-phosphocholine	1.94657	0.00910005	-2.19059	C00157
3'-Hydroxyropivacaine	1.84121	0.00855731	-2.20757	-
PC(18:4(6Z,9Z,12Z,15Z)/P-18:1(11Z))	1.95342	0.0166022	-2.27965	C00157
1-Palmitoyl-2-pyrenedecanoylphosphatidylcholine	1.86685	0.0119609	-2.57619	-
1-Palmitoyl-2-oleoyl-sn-glycero-3-phosphocholine	2.08736	0.0231196	-2.84276	C00157
Colfosceril palmitate	2.15152	0.00832993	-3.23459	-
1,2-Dioleoyl-sn-glycero-3-phosphoethanolamine	2.14699	0.0249987	-3.71252	C00350
Prenylated FMNH2	1.86082	0.0153121	-3.99266	C21215
